# Supplementary material for: Sonic hedgehog-heat shock protein 90β axis promotes the development of nonalcoholic steatohepatitis in mice
Source: Nat Commun. 2024 Feb 12;15:1280. doi: 10.1038/s41467-024-45520-8 (PMC10859387; doi:10.1038/s41467-024-45520-8)
Supplement: Supplementary file 4 — Source Data [file 41467_2024_45520_MOESM4_ESM.xlsx]

## Sheet: Figure 1
Figure 1c
Body weight
	Chow								HFFC							HFFC+Cyclopamine
0	26	26.4	26.4	27	27.4	30.5	32.6	28	36	27.7	34.3	31.7	34.6	29.8	34.4	30.7	25.4	34.7	36.4	31.6	31	32.8	29.2	36.8
1	28.8	28.7	30.7	28.6	27.3	27.3	27.4	27.9	28.8	37.4	37	35.7	32.4	37	30	33.6	33.6	31.8	31.8	35.1	37.2	31.2	26.7	37.1
2	27.2	28.9	28.2	26.1	27.9	25.6	32.4	30.7	29.9	38	35.7	30.5	34.9	39.5	40.5	34.4	32.5	26	34.1	31	32.4	38	35.7	37.2
3	30.9	27.9	27.3	32.8	27.6	25.9	26.8	28.3	38.2	39.5	35.4	30.7	40.8	32.7	37	36.5	26.6	33.4	32.4	32.8	39.2	34.2	37.7	31.2
4	27.4	27.6	26.5	29.5	30.3	27.9	27	32	39.5	41	38.5	37	41.9	31.6	34.2	37.4	37.5	34	36.6	26.6	35.5	32.2	35.1	32.4
5	27.3	28.1	29.6	26.6	28.3	33.7	30.9	26.7	41.7	42.5	33	41.6	35.1	40	43.9	36.2	34.2	34	32.6	36.6	32.4	38	38.1	25.7
6	31.6	28.2	33.1	29	29.7	29	26.9	26.5	33.1	35	42.1	39	43.4	40.6	44.4	39.1	32	26.2	38.3	32.7	37.5	35.3	36.4	34
7	29.7	27.1	27.1	31.4	27.7	29.3	34.5	31	41.3	43.2	33.1	39.4	42.9	36	44.6	39.5	33	30.5	32.8	35.2	38.6	26.7	37.7	39.1
8	26.9	32.3	30	33.6	28.3	30.9	28	29.4	32.8	41.1	43.5	45.8	40.9	35.5	43	40	37.2	32.3	26.4	36.9	33.3	37.7	35.7	38.9
9	33.9	30.4	28	28.3	32	28	29.5	31.2	42	33.3	41.1	34.7	42.6	40	44.6	47.4	34.8	37.2	32	34.9	38.6	34.3	31.1	37.5
Figure 1f
Serum IL-1β (pg/mL)
Chow	HFFC	HFFC+CP
91.9142	302.17	91.9142
108.962	211.249	91.9142
108.962	205.566	126.01
108.962	188.518	126.01
114.645	182.836	131.692
114.645	171.471	143.058
131.692	160.105	148.74
137.375	160.105	148.74
Figure 1h
Liver metabolic gene expression
	Chow								HFFC								HFFC+Cyclopamine
Srebp1	0.4532	1.52438	1.30878	0.958082	0.731141	0.893922	0.857507	1.27299	3.37178	4.12738	1.6541	5.86006	5.18263	2.04876	4.7686	2.45389	1.99389	1.70986	2.38281	2.29031	1.99389	0.412471	2.47791	0.970035
Srebp2	0.752757	0.986407	0.801212	1.05721	0.835236	1.03545	1.47453	1.0572	1.87676	1.42639	2.00018	3.01427	2.21441	2.4243	2.97282	2.45423	1.10977	0.882859	0.2953	1.1812	0.456997	0.269855	0.558742	0.763265
Fasn	0.465144	0.936758	1.21904	0.956442	1.12955	0.943274	1.06124	1.28855	2.12175	2.33399	2.17752	2.21904	1.82117	2.17752	2.01098	3.05018	1.01098	0.592854	0.787717	0.468379	0.844254	0.419211	1.04663	0.613761
Hmgcs	0.953085	0.17686	0.44463	2.02887	1.17338	0.590773	1.27516	1.35724	3.0715	3.7908	4.38857	2.62527	2.97339	2.54829	2.81589	1.91426	1.24892	0.883117	0.747775	0.841291	1.07973	0.517875	0.953085	0.901673
Figure 1i
Liver inflammatory gene expression
	Chow								HFFC								HFFC+Cyclopamine
Il-1β	0.64625	0.692633	1.45414	1.12519	1.97269	0.846839	0.483021	0.779251	2.32973	2.05646	1.90549	3.07409	3.36396	3.65574	0.697451	1.4046	0.251768	1.00011	1.89233	0.993203	0.835181	1.00707	0.907622	0.858662
Tnf-α	0.76337	0.996435	1.24036	0.950615	0.859989	1.10024	1.14312	0.945872	6.79163	5.55489	6.51497	3.23498	6.79163	4.38859	5.27764	5.91246	0.936572	0.700812	1.97761	0.878224	0.968457	1.05141	0.668932	0.836482
Il-6	1.67515	0.487123	1.20104	0.929347	0.410169	0.544257	1.6868	1.06611	2.5924	1.44823	1.43822	4.48245	1.9511	1.37011	2.00595	2.32026	0.448246	0.321381	0.470529	0.493925	0.670058	0.871975	0.344449	0.156297
Figure 1j
Liver fibrogenic gene expression
	Chow								HFFC								HFFC+Cyclopamine
Col1a1	1.19339	0.537773	1.19339	1.42907	0.455359	1.23548	0.413247	1.54229	5.26004	4.70786	6.00046	5.01091	2.87801	3.47033	4.36225	3.64286	2.66673	1.07555	0.652962	0.648453	0.430794	1.06812	0.820784	0.83803
Col3a1	0.36738	0.526805	1.97978	1.59698	0.989894	0.70973	0.879859	0.949568	3.64355	2.61234	2.19671	3.37607	1.92565	2.05193	4.24376	2.16647	0.190167	0.809635	0.455443	0.776655	0.588595	0.626482	0.676117	1.77196
α-Sma	0.596089	0.954317	1.66156	1.55029	0.415391	1.09622	0.319202	1.40692	3.92459	2.83341	1.93528	2.14733	2.60727	4.06299	2.60727	2.83341	0.43004	1.97594	1.66156	1.14278	0.266562	0.24024	0.379599	2.60727

## Sheet: Figure 2
Figure 2j
Smo gene expression
	Control siRNA	Smo siRNA
Smo	0.79096	0.145221
	1.02405	0.165242
	1.04692	0.154174
	1.13808	0.199073
Figure 2m
IHC intensity
	Normal	NAFL	NASH
HSP90α	11.3462	21.28	8.43213
	13.9031	26.0669	15.327
	13.3053	27.243	12.0767
	12.719	19.2151	18.2132
	12.2459	22.6926	9.21142
		11.2945	13.2154
		13.1456	21.6769
		22.2381	22.454
		13.6814	20.1217
		7.2	18.4245
		10.6521	18.2345
		15.8763	20.1718
		25.3541
		20.0308
Figure 2o
IHC intensity
	Normal	NAFL	NASH
HSP90β	12.7159	30.1224	27.053
	12.1354	21.307	39.3564
	13.5486	42.1921	28.647
	15.256	24.5129	45.212
	16.8374	37.5767	33.2735
		35.2139	42.9195
		36.9421	44.3808
		25.9568	52.2889
		31.7038	29.8569
		21.393	45.8216
		40.8712	34.0752
		38.9312	31.8765
		39.4933
		33.8653

## Sheet: Figure 3
Figure 3d
Serum IL-1β (pg/mL)
Hsp90βfl/fl+ADV (NC)	Hsp90βfl/fl+ADV (Shh)	Hsp90βΔHep+ADV (NC)	Hsp90βΔHep+ADV (Shh)
56.574	145.572	54.8948	90.158
78.4036	147.251	90.158	108.93
91.8372	115.346	51.5364	56.574
125.421	130.459	105.271	70.0076
108.629	180.835	91.8372	101.912
53.2156	143.892	76.7244	66.6492
Figure 3f
Liver inflammatory gene expression
	Hsp90βfl/fl+ADV (NC)						Hsp90βfl/fl+ADV (Shh)						Hsp90βΔHep+ADV (NC)						Hsp90βΔHep+ADV (Shh)
Il-1β	0.519682	0.740053	0.294369	2.02188	1.15325	1.27077	3.0646	3.96055	4.84232	2.25902	5.56237	5.64002	1.16934	0.254493	0.388423	1.40027	1.07602	0.404917	0.534292	0.114681	0.436998	1.27077	0.809835	0.449284
Tnf-α	1.00982	0.65252	0.125355	2.30393	0.803346	1.10504	2.56681	4.15283	3.12263	1.87137	5.75212	2.77809	2.57415	0.792286	0.797797	2.59205	1.73399	0.724016	2.09086	0.866994	0.670865	3.30373	2.1054	0.719015
Il-6	0.840097	1.11566	1.07608	0.860904	1.13744	0.969819	1.90487	3.4199	2.25335	3.58643	1.79724	1.88625	1.17755	0.771526	0.609538	0.729908	0.568719	0.844276	1.04666	0.917505	0.618046	0.676324	0.662406	0.622345
Figure 3h
Liver fibrogenic gene expression
	Hsp90βfl/fl+ADV (NC)						Hsp90βfl/fl+ADV (Shh)						Hsp90βΔHep+ADV (NC)						Hsp90βΔHep+ADV (Shh)
Col1a1	1.29171	0.241365	1.55755	0.768054	0.677966	1.46336	3.97213	3.37124	4.67627	2.36174	1.91757	4.4532	0.932567	0.677966	2.01291	0.958787	0.795139	1.74023	1.1245	1.1804	1.74023	0.999503	1.40374	1.8016
Col3a1	0.939384	1.3564	1.12489	0.731933	0.894893	0.952497	1.77742	1.40424	2.38361	1.8462	2.23096	2.68614	1.18903	1.06421	1.32849	1.30115	1.02796	1.21402	1.25683	1.414	0.737026	1.11712	1.59084	1.22246
α-Sma	0.494457	1.44786	0.988915	0.560164	1.49891	1.00969	1.9116	2.05989	1.92341	1.2931	1.26043	2.66388	0.781283	0.282029	0.323967	0.948631	0.34482	0.3173	0.387944	1.49891	0.548636	0.404417	1.54106	0.491043

## Sheet: Figure 4
Figure 4f
Heat map
gene_symbol	Control1	Control2	Control3	Shh1	Shh2	Shh3
Bap1	0.985568	0.991866	1.02257	0.990291	1.0265	1.03044
Uchl3	1.01358	0.939394	1.04702	0.945664	0.922675	0.976541
Uchl5	0.982392	0.975313	1.04229	0.925758	0.964422	1.0766
Cyld	1.00565	0.952955	1.04139	0.974638	1.17805	1.12251
Usp1	1.01266	0.978816	1.00852	0.989178	1.19157	1.18052
Usp2	0.9375	1.17614	0.886364	1.22727	1.02273	0.74983
Usp3	0.973573	1.01137	1.01505	0.937939	1.02027	1.04057
Usp4	0.981838	1.04044	0.977719	1.05953	1.03752	1.02683
Usp5	1.00346	0.994511	1.00203	0.991289	1.01921	1.00686
Usp7	0.95919	1.00728	1.03353	1.04018	1.1819	1.05631
Usp8	1.03506	0.971954	0.992989	1.00175	1.12883	1.02805
Usp9x	1.00765	0.96307	1.02928	0.970193	1.25481	1.16671
Usp10	0.97198	1.04818	0.979838	1.04557	1.0555	0.965214
Usp12	0.983121	0.986497	1.03038	1.00825	1.13766	1.09715
Usp14	0.99814	0.960184	1.04168	0.918425	1.01847	1.02593
Usp15	1.00355	0.966309	1.03014	0.96513	1.1835	1.17269
Usp16	0.950214	0.980704	1.06908	1.00962	1.08557	1.09448
Usp18	0.988864	1.00557	1.00557	0.959911	0.89755	0.97216
Usp19	1.02415	0.986497	0.98935	1.02758	1.04412	1.0407
Usp20	0.998141	0.975836	1.02602	0.998141	1.04833	0.967472
Usp21	0.999745	1.01884	0.981415	0.935591	1.0028	0.908096
Usp22	1.01562	0.987813	0.996565	1.01982	1.14131	1.0043
Usp24	0.972799	0.998501	1.0287	1.03256	1.19383	1.10645
Usp25	0.961722	0.961722	1.07656	1.14422	1.31032	1.19139
Usp27x	0.951613	1.1129	0.935484	1.16129	1.20968	0.935484
Usp28	0.938811	1.03846	1.02273	0.938811	1.11713	1.14336
Usp30	0.999421	1.0029	0.997683	1.03592	1.02723	1.00116
Usp31	1.02224	0.9334	1.04436	1.1005	1.24279	1.13575
Usp32	0.919001	0.975639	1.10536	0.982948	1.23691	1.13459
Usp33	0.963143	1.02328	1.01358	0.992241	1.1193	1.1193
Usp34	0.968149	0.97519	1.05666	1.00397	1.11539	1.08402
Usp35	0.995874	1.07533	0.928798	0.895631	1.05523	0.862304
Usp36	1.03101	1.00727	0.961725	1.07413	1.12209	0.993217
Usp37	0.956148	0.948835	1.09502	1.04218	1.25232	1.09143
Usp38	0.966102	0.992467	1.04143	1.03202	1.24482	1.08663
Usp39	0.983239	1.01586	1.00091	1.02945	1.059	0.984598
Usp40	1.02576	0.970742	1.00349	0.939301	1.11989	1.14498
Usp42	1.01819	0.985787	0.99602	0.970438	1.09494	1.05571
Usp43	1.1087	0.913043	0.978261	0.978261	1.23913	0.717391
Usp45	0.957794	0.967895	1.07431	0.982692	1.26955	1.21211
Usp46	1.0193	0.96953	1.01117	1.00479	1.10085	1.01507
Usp47	0.981907	0.958924	1.05917	0.953545	1.22836	1.10416
Usp48	0.965217	0.980973	1.05381	0.967701	0.981543	1.00847
Usp49	1.04003	0.890002	1.06997	0.983036	1.05002	0.990135
Usp53	0.976145	0.973282	1.05057	1.11355	1.1708	1.09351
Usp54	0.987044	1.00379	1.00917	1.05686	1.09682	0.894256
Uspl1	0.985343	0.980388	1.03427	1.03922	1.05533	1.00702
Atxn3	0.952991	0.867521	1.17949	1.05983	1.09402	1.1453
Josd1	0.941211	1.04934	1.00945	1.03338	1.04845	1.06706
Josd2	0.949672	1.07002	0.980306	0.969365	0.943107	0.947484
Otub1	0.997573	1.00677	0.995657	1.0175	0.946985	0.935871
Otub2	0.887755	0.857143	1.2551	0.795918	1.0102	0.857143
Otud1	1.02152	0.999065	0.97942	0.91768	1.10851	1.04116
Otud3	1.03549	0.995905	0.968607	1.04777	1.04355	1.04153
Otud4	1.01302	0.965334	1.02165	1.07712	1.33143	1.13852
Otud5	1.00187	0.999059	0.999071	0.96258	1.03028	0.971875
Otud6b	0.952841	0.983336	1.06382	1.02433	1.1888	1.11231
Vcpip1	0.995737	0.982948	1.02132	0.920107	1.23786	1.12638
Prpf8	1.00121	1.00273	0.996061	0.985996	1.10321	0.999793
Mpnd	1.00471	0.988556	1.00673	0.92797	0.875463	0.893639
Mysm1	1.14279	0.880569	0.97664	0.964341	1.08694	0.913598
Figure 4g
Gene expression
	Chow								HFFC
Usp1	0.125815	1.40384	0.834727	0.528281	0.701919	1.29179	0.985806	2.12782	0.543133	0.659469	0.894638	0.201573	0.343737	0.355859	1.31894	0.645897
Usp9x	0.338488	1.81149	0.991151	0.581228	0.998045	1.04767	0.810665	1.42127	0.577214	0.810665	0.649399	0.6723	0.810665	0.84509	1.04767	0.658464
Usp15	0.440519	1.25464	1.02617	0.856945	0.799558	1.22882	0.783103	1.61024	1.11518	1.47149	1.39211	1.05502	1.09983	1.04774	1.31702	2.08241
Usp24	0.34153	0.496576	0.722008	1.0868	1.47436	0.959321	1.01402	1.90539	0.913886	1.2484	1.34731	0.817951	1.18106	1.2484	1.71723	1.14877
Usp25	0.798047	1.40888	1.47892	0.770862	1.00316	0.867265	0.749783	0.923091	0.820483	1.01013	1.29643	0.78706	0.849417	0.831936	1.08263	1.71065
Usp27x	0.406279	2.42931	0.852957	0.514251	0.747707	0.966301	0.876937	1.20626	0.409105	0.737413	1.4345	0.732319	0.476499	0.420607	2.02868	1.30183
Usp31	1.33866	0.547445	0.287331	1.07236	0.562835	3.18388	0.562835	0.444663	1.45476	1.86708	2.02902	1.51654	2.15963	0.865008	1.71806	2.79101
Usp32	1.18408	1.18408	1.09716	0.848961	0.808752	0.571874	0.935474	1.36962	1.128	1.08205	1.32296	0.922595	0.866799	0.995691	1.2603	1.05978
Usp37	1.06249	0.918564	1.79932	0.523932	0.534941	1.22897	0.365376	1.5664	0.606026	0.663171	1.19537	0.298842	0.851131	1.08482	0.343279	0.794133
Usp38	0.884963	0.814332	0.592008	1.28671	1.03792	0.922544	1.5196	0.941928	0.718813	0.759799	1.11241	0.739022	1.00256	0.819996	0.708917	0.975145
Usp45	0.697539	1.44427	1.51608	0.646331	0.444528	1.16501	1.0142	1.07203	0.697539	1.14104	1.86651	0.543498	1.24863	1.04997	1.6822	1.34756
Usp53	0.879296	1.05294	0.481104	0.685116	0.99614	1.58493	1.16024	1.16024	1.03127	1.05294	1.24351	1.01707	0.814745	1.07506	0.942406	0.519221
Otud4	0.442701	1.4284	0.626074	0.452003	0.6572	1.15221	1.53093	1.71048	0.342554	0.996129	1.15221	0.54882	0.362086	0.388074	0.904006	1.5523
Otud6b	1.13589	1.15174	0.891197	1.13589	1.07461	0.929043	0.808779	0.872857	1.5303	1.02372	0.948564	1.42782	1.26911	1.57333	1.62881	0.656932
Figure 4h
Usp31 gene expression
	Shh concentration (pg/μL)
Usp31	0	200	400	400+Cyclopamine (20μM)
	0.943751	1.32888	1.65891	0.783916
	1.04464	1.39646	1.54392	1.09205
	0.9362	1.44883	1.31693	1.0131
	1.07541	1.2174	1.53532	1.10862

## Sheet: Figure 5
Figure 5b
Usp31 gene expression
	Control	Bmal1	Foxo1	Klf1	Klf12	Lhx1	Mitf	Sp1	Srebf1
Usp31	0.939975	0.511521	1.18156	1.38413	1.0215	1.07102	1.48347	1.26515	1.15912
	0.986707	0.654733	1.32933	1.52518	1.21478	0.840301	1.22178	1.06938	0.616865
	1.07975	0.682537	1.1101	0.767894	1.10244	1.16391	1.14789	1.06938	1.45703
	0.99357	0.677822	1.2403	0.945388	1.11783	0.925932	1.22178	1.37488	1.35006
Figure 5e
ChIP
Control		Shh
IgG	BMAL1	IgG	BMAL1
0.00613	0.050416	0.005779	0.094728
0.007922	0.052556	0.008116	0.119904
0.005839	0.059128	0.009005	0.169572
0.003852	0.039012	0.006194	0.136782
Figure 5h
Usp31 gene expression
	NC siRNA	NC siRNA+Shh	Gli1 siRNA+Shh	Smo siRNA+Shh
Usp31	0.846286	1.07119	1.30641	0.806204
	0.958743	1.42328	1.42445	0.864068
	1.00641	1.78908	1.31668	1.10131
	1.18856	1.52543	1.63492	1.15606

## Sheet: Figure 6
Figure 6a
EV secretion
Hsp90βfl/fl+Chow	Hsp90βfl/fl+HFFC	Hsp90βΔHep+HFFC
0.254721	0.28092	0.192408
0.232769	0.305964	0.193116
0.227105	0.376514	0.209402
Figure 6b
Inflammatory gene expression
	Control				Shh
Il-1β	1.05148	0.915363	1.11143	0.92173	0.954235	1.05879	1.00864	0.92173
Tnf-α	1.01451	1.05029	1.01451	0.920689	1.05029	0.959786	1.02709	0.933541
Il-6	0.966757	1.02188	1.05792	0.953447	0.91263	1.00175	0.907327	0.90175
Figure 6c
Inflammatory gene expression
	EV (Hsp90βfl/fl-Chow)			EV (Hsp90βfl/fl-HFFC)			EV (Hsp90βΔHep-HFFC)
Il-1β	1.49955	0.776217	0.724237	10.3713	9.15481	8.25077	1.69882	1.73451	1.99243
Tnf-α	1.17154	0.863587	0.964871	9.37236	8.92846	8.68431	2.44259	2.49391	2.65445
Il-6	1.0123	0.92507	1.06263	12.9197	10.0665	12.3934	2.10162	1.90725	1.93388
Figure 6e
Inflammatory gene expression
	miR-NC				miR-28-5p				miR-489-3p				miR-500-3p				miR-3473a
Il-1β	0.810282	1.11458	1.33468	0.740461	2.24466	5.22886	3.59626	2.94138	0.635734	1.87449	0.905317	1.09923	1.14591	1.40104	1.54381	1.35331	4.87869	2.09434	4.30644	2.82156
Tnf-α	1.07965	0.876949	0.933398	1.11	2.39589	2.39589	2.93263	2.1593	0.81257	0.57857	0.774085	0.92695	1.27506	1.33845	1.17083	1.23452	1.72975	1.54817	2.26665	1.72975
Il-6	1.02502	1.06855	0.936697	0.96973	4.30393	3.42393	4.51791	3.33031	9.68435	9.95661	6.21457	9.28985	1.34318	1.61962	1.35252	1.6884	4.54933	3.33031	4.04364	3.08582
Figure 6f
miR-28-5P expression in exosomes from primary hepatocyte
Control	Shh	Control	Shh
1.02763	1.90397	0.583034	1.1929
0.81183	1.76576	0.973769	0.710841
1.16054	2.03106	0.371556	0.750014
Figure 6g				Figure 6h					Figure 6i
exosome secretion				miR-28-5P expression in exosomes from human sera					SHH from human sera
Normal	NASH			Normal	NASH				Normal	NASH
0.397729	0.614639			0.845318	2.98466				67.6483	86.2762
0.426904	0.187721			1.02638	4.5239				31.9651	76.9622
0.243293	0.471508			1.06258	11.9386				195.14	146.355
0.16449	0.321052			0.654092	12.8845				16.6032	104.299
0.164648	0.539768			0.78871	1.90206				29.7878	107.928
0.218399	0.340555			0.827922	2.27768				78.8976	160.425
0.219985	0.241377			1.12316	2.88299				70.9142	56.641
0.306241	0.480974			1.30818	5.49289				56.8829	110.347
0.212253	0.614459			1.33567	7.34909				56.0362	68.9789
0.289928				0.561581					152.199
0.401515				0.636206					37.5293
0.161104				1.37322					199.616
0.173639				1.5557					51.0768
0.257022				1.57742					33.0538
0.368162				0.267492					72.7286
0.297315				0.307267					50.593
0.342979				0.51676					29.183
0.221878				1.61056					127.403
0.240345				1.62177					64.6243

## Sheet: Figure 7
Figure 7c
miR-28-5p Relative luciferase activity
	miR-NC mimic				miR-28-5p mimic
Control	1.04564	1.09064	1.08053	0.783191	0.995975	1.03729	1.02649	1.04829
RAP1B WT	0.992611	0.897707	1.31252	0.797163	0.366751	0.572346	0.394023	0.553596
RAP1B MUT	0.662055	1.22169	0.819245	1.29701	1.02445	0.858174	1.21006	1.09925

## Sheet: Figure 8
Figure 8c
Serum TC (mM)
miR-NC	miR-28 inh	miR-NC	miR-28 inh
1.64719	1.62605	4.45822	3.27754
2.35415	2.36908	3.45649	2.70764
3.14047	1.90258	4.79487	4.80209
2.85672	1.96991	4.79728	4.13359
1.7602	2.7394	4.83094	3.98451
2.81344	2.4797	3.73683	4.74919
2.91684	2.14064	5.07381	5.32871
2.20987	3.02074	3.63824	4.74678
Figure 8d
Serum TG (mM)
miR-NC	miR-28 inh	miR-NC	miR-28 inh
0.587645	1.11868	1.88069	1.12248
0.6352	0.957896	2.39361	2.06638
1.21492	1.12094	2.69932	1.42099
1.2036	1.57601	2.11847	2.35758
1.06072	1.01338	1.84672	1.97035
0.771994	0.808487	1.6565	2.49242
1.47987	1.39608	2.34492	2.99937
1.37823	1.46016	2.18187	2.30076
Figure 8e
Serum ALT (IU/L)
miR-NC	miR-28 inh	miR-NC	miR-28 inh
15.766	16.485	26.2747	19.438
25.7555	21.7745	29.2826	23.3023
23.9018	20.3656	26.8512	26.7452
19.4472	15.1742	21.6984	24.5086
25.1778	19.7259	21.7174	22.5102
18.3022	20.2359	29.0223	19.8331
18.9511	19.4992	23.1158	18.5247
17.6899	19.1721	35.5348	22.6739
Figure 8f
Serum AST (IU/L)
miR-NC	miR-28 inh	miR-NC	miR-28 inh
27.728	38.9175	41.5866	36.5469
38.8899	32.553	54.2372	41.4111
37.6226	28.8336	48.0046	40.4447
29.057	35.9453	42.1103	42.138
43.2915	33.556	48.6427	38.4111
30.5939	30.0132	43.9511	33.1266
34.057	37.1893	38.6666	35.285
33.8336	31.9941	44.7714	33.073
Figure 8g
Serum IL-1β (pg/mL)
miR-NC	miR-28 inh	miR-NC	miR-28 inh
83.5817	73.868	134.792	95.1632
77.4808	102.014	115.65	113.122
85.279	102.338	122.126	100.221
112.774	118.527	117.805	123.159
72.9477	96.5095	157.096	105.027
131.877	93.5953	111.455	97.3813
103.009	70.6062	152.389	106.622
126.322	86.1481	143.52	93.8066
Figure 8i
Il-1β gene expression
miR-NC	miR-28 inh	miR-NC	miR-28 inh
0.595622	1.15865	3.01561	1.66146
0.759124	1.38746	2.34965	2.04549
0.947678	0.222583	1.60486	0.679457
1.15067	1.1995	3.01561	1.72005
0.994804	0.884207	2.48364	1.46656
2.0034	0.642798	2.38244	1.45644
0.948968	1.45644	2.60711	2.44009
0.59974	1.0736	0.850731	1.02183
Figure 8j
Tnf-α gene expression
miR-NC	miR-28 inh	miR-NC	miR-28 inh
0.785896	0.77324	2.02883	0.742594
0.865361	0.251199	1.03573	1.33242
0.888053	1.20036	1.66102	1.05765
0.756362	0.633161	1.22231	1.20317
1.30442	0.986674	1.18974	1.11779
1.13188	1.11585	2.42884	1.03279
1.21364	1.32662	1.53116	0.866212
1.05439	1.11393	1.67442	0.701587
Figure 8k
Il-6 gene expression
miR-NC	miR-28 inh	miR-NC	miR-28 inh
0.981671	0.913286	2.56354	1.37132
1.13549	0.963478	1.85465	1.682
1.21698	1.26069	2.30193	1.73836
1.0023	1.06673	1.77659	1.70066
0.723372	0.802398	1.97587	1.73836
0.954827	0.445548	2.39476	1.22424
0.923143	1.08362	1.46207	0.882469
1.06222	0.96164	1.67802	1.06606

## Sheet: Figure S1
Figure S1a
Serum Shh (pg/mL)
Chow	HFFC	HFFC+CP
594.493	830.703	908.383
537.423	806.923	772.047
688.026	935.333	649.979
499.375	1041.55	745.097
656.32	749.853	856.068
646.808	738.756	843.385
681.685	738.756	800.582
581.811	871.921	669.002
Figure S1b
Gli gene expression
Chow	HFFC	HFFC+CP
1.94125	1.19498	2.47424
0.868735	5.37769	1.60992
0.527408	2.34077	1.24572
1.04029	1.48143	0.745865
0.292598	1.38222	0.56526
0.434366	3.45093	0.422488
2.13907	4.58521	2.88183
0.756278	2.82253	0.911924
Figure S1c
Liver index %
Chow	HFFC	HFFC+CP
2.78443	5.86956	3.5
3.26241	5.70423	3.53623
3.28571	5.36765	3.65385
3.30986	5.27316	3.68098
3.31058	5.27197	3.71274
3.39506	4.92958	3.77049
3.43972	4.83204	3.78698
3.51449	4.58427	3.80665
Figure S1d
sWAT index %
Chow	HFFC	HFFC+CP
0.76087	4.51883	2.21333
0.819113	4.15493	2.13115
0.880282	3.95652	1.89702
0.921986	3.87324	1.71598
0.921986	3.19372	1.69184
1.03774	3.19307	1.53846
1.05802	3.08824	1.47826
1.08025	3.03922	1.38037
Figure S1e
eWAT index %
Chow	HFFC	HFFC+CP
1.41844	6.10294	1.5625
1.46429	5.9542	2.4
1.59574	5.93897	2.88462
1.5493	5.65217	2.97546
1.5942	5.64039	3.84615
1.73653	5.6338	3.47432
1.74061	5.54974	5.09333
2.26415	5.39326	4.95935
Figure S1f
BAT index %
Chow	HFFC	HFFC+CP
0.673759	0.347826	0.585938
0.607143	0.314607	0.366667
0.531915	0.308789	0.512821
0.669014	0.294118	0.368098
0.615942	0.320197	0.384615
0.419162	0.196078	0.362538
0.784983	0.292887	0.4
0.534591	0.328638	0.405797
Figure S1g
Serum TC (mM)
Chow	HFFC	HFFC+CP
5.53223	13.0403	4.41261
5.96032	11.0315	6.98115
5.33465	11.3279	8.06783
4.8407	9.28624	7.40924
5.26879	10.9657	8.85815
5.4993	12.5792	9.94484
5.96032	13.5342	7.70561
4.90656	11.2291	8.89108
Figure S1h
Serum TG (mM)
Chow	HFFC	HFFC+CP
1.87754	2.86846	0.938769
2.32954	3.18139	1.68631
2.32954	3.164	1.96446
2.41646	3.80723	2.50339
2.41646	3.04231	2.60769
2.45123	3.54646	2.97277
1.40815	2.50339	1.46031
1.37339	2.65985	1.42554
Figure S1i
Serum LDL-c (mM)
Chow	HFFC	HFFC+CP
1.49433	9.39291	2.10426
2.07376	6.34326	4.39149
2.10426	10.1248	3.59858
1.34184	6.98369	2.80567
1.37234	7.04468	2.98865
1.31135	7.44114	5.1234
1.61631	11.4972	3.4766
2.01277	8.5695	4.69645
Figure S1j
Serum HDL-c (mM)
Chow	HFFC	HFFC+CP
11.2378	11.1405	16.6378
11.0432	11.1405	13.9622
10.5568	11.8703	12.5513
9.77838	11.9676	12.5513
9.53514	12.8919	11.627
8.51351	13.1351	10.9459
7.97838	13.2811	10.4595
7.88108	13.4757	8.41622
Figure S1k
Serum AST (IU/L)
Chow	HFFC	HFFC+CP
28.3662	78.2258	27.251
30.2742	74.5396	28.7429
33.455	68.0118	33.0488
39.844	57.4387	39.4008
44.8815	56.9068	46.7872
51.7239	53.7675	52.7407
51.7239	50.7168	57.973
55.3261	59.5907	61.2306
Figure S1l
Serum ALT (IU/L)
Chow	HFFC	HFFC+CP
18.3467	64.6383	27.7596
22.5092	52.7242	13.4469
11.8646	52.7163	12.6461
16.5471	45.9269	20.5433
19.5892	44.5572	32.6978
20.8657	44.5572	18.3467
12.3835	41.8752	22.8444
39.27	40.563	25.9562

## Sheet: Figure S3
Figure S3b
Serum Shh (pg/mL)
Hsp90βfl/fl+Chow	Hsp90βfl/fl+HFFC	Hsp90βΔHep+HFFC
740.341	1074.84	840.467
481.937	863.994	954.609
591.323	1203.25	651.816
670.588	859.238	1044.72
667.417	707.05	978.388
621.443	879.847	746.934
Figure S3c
TC in liver (μmol/g protein)
Hsp90βfl/fl+Chow	Hsp90βfl/fl+HFFC	Hsp90βΔHep+HFFC
11.7696	18.6849	13.0175
17.0425	26.0613	18.9295
19.7315	15.5381	13.9453
12.9372	26.0551	18.4326
10.1092	20.8975	13.9151
21.6062	28.6466	9.06852
Figure S3d
TG in liver (μmol/g protein)
Hsp90βfl/fl+Chow	Hsp90βfl/fl+HFFC	Hsp90βΔHep+HFFC
156.506	334.548	123.951
123.827	179.449	185.402
100.34	313.585	199.592
95.4728	234.907	132.948
107.49	190.82	135.357
174.015	210.761	190.921
Figure S3e
Serum TC (mM)
Hsp90βfl/fl+Chow	Hsp90βfl/fl+HFFC	Hsp90βΔHep+HFFC
3.10722	8.17278	3.42056
3.81222	6.13611	5.66611
3.77306	5.56167	5.88806
3.74694	5.92722	4.63472
4.1125	6.37111	4.06028
3.19861	7.38944	4.51722
Figure S3f
Serum TG (mM)
Hsp90βfl/fl+Chow	Hsp90βfl/fl+HFFC	Hsp90βΔHep+HFFC
1.66206	1.92556	1.62152
1.7026	3.36466	2.2904
1.68233	3.0809	1.9661
1.76341	2.89847	2.31067
1.90529	2.85794	1.56072
1.13507	3.32413	2.02691
Figure S3g
Serum LDL-c (mM)
Hsp90βfl/fl+Chow	Hsp90βfl/fl+HFFC	Hsp90βΔHep+HFFC
1.03284	3.03529	1.075
1.28578	3.30931	1.20147
1.28578	2.78235	3.07745
1.72843	2.17108	2.50833
1.87598	3.92059	2.15
1.11716	2.4451	2.25539
Figure S3h
Serum HDL-c (mM)
Hsp90βfl/fl+Chow	Hsp90βfl/fl+HFFC	Hsp90βΔHep+HFFC
7.49508	6.69836	8.67541
7.02295	8.05574	6.43279
7.37705	8.23279	6.99344
7.5541	8.17377	6.96393
7.84918	7.76066	6.93443
7.79016	8.14426	6.75738
Figure S3i
Serum ALT (IU/L)
Hsp90βfl/fl+Chow	Hsp90βfl/fl+HFFC	Hsp90βΔHep+HFFC
9.54253	22.8539	20.0736
14.5	21.4473	16.1493
12.909	74.7816	22.3729
11.754	20.5278	21.4473
14.9068	36.9895	17.857
17.4246	59.2696	11.0023
Figure S3j
Serum AST (IU/L)
Hsp90βfl/fl+Chow	Hsp90βfl/fl+HFFC	Hsp90βΔHep+HFFC
28.2949	95.9628	30.3795
32.3551	90.3795	41.7662
26.603	47.8279	29.195
27.4403	90.3795	32.8655
25.783	109.325	77.0195
79.6094	50.9628	29.9804
Figure S3k
Serum IL-1β (pg/mL)
Hsp90βfl/fl+Chow	Hsp90βfl/fl+HFFC	Hsp90βΔHep+HFFC
76.7244	93.5164	61.6116
98.554	192.589	41.4612
106.95	91.8372	71.6868
83.4412	147.251	105.271
80.0828	120.384	68.3284
66.6492	145.572	88.4788

[truncated: 9 more sheets: Figure S4, Figure S5, Figure S6, Figure S7, Figure S8, Figure S9, Figure S10, Figure S11, Figure S12]
